# Supplementary material for: Magnetically‐actuated microcages for cells entrapment, fabricated by laser direct writing via two photon polymerization
Source: Front Bioeng Biotechnol. 2023 Dec 19;11:1273277. doi: 10.3389/fbioe.2023.1273277 (PMC10758856; doi:10.3389/fbioe.2023.1273277)
Supplement: Supplementary file 1 [file DataSheet1.ZIP]

Archive with 1 entries (1 files):
- MOVIE-supplementary file.tif
